# Supplementary material for: Low Circulating Concentrations of Very Long Chain Saturated Fatty Acids Are Associated with High Risk of Mortality in Kidney Transplant Recipients
Source: Nutrients. 2021 Sep 26;13(10):3383. doi: 10.3390/nu13103383 (PMC8540190; doi:10.3390/nu13103383)
Supplement: Supplementary file 1 [file nutrients-13-03383-s001.zip]

Archive with 1 entries (1 files):
- nutrients-1374590-supplementary.pdf
